# Supplementary material for: The Large and Diverse Family of Mediterranean Flat Breads: A Database
Source: Foods. 2022 Aug 4;11(15):2326. doi: 10.3390/foods11152326 (PMC9368210; doi:10.3390/foods11152326)
Supplement: Supplementary file 1 [file foods-11-02326-s001.zip]

Archive with 1 entries (1 files):
- foods-1835792-supplementary.pdf
